# Supplementary material for: Integrated Chemical Characterization, Network Pharmacology and Transcriptomics to Explore the Mechanism of Sesquiterpenoids Isolated from Gynura divaricata (L.) DC. against Chronic Myelogenous Leukemia
Source: Pharmaceuticals (Basel). 2022 Nov 19;15(11):1435. doi: 10.3390/ph15111435 (PMC9693606; doi:10.3390/ph15111435)
Supplement: Supplementary file 1 [file pharmaceuticals-15-01435-s001.zip]

Archive with 2 entries (2 files):
- Supplementary Material-Figures.pdf
- Supplementary Material-Tables.xlsx
