# Supplementary material for: Integrated Chemical Characterization, Network Pharmacology and Transcriptomics to Explore the Mechanism of Sesquiterpenoids Isolated from Gynura divaricata (L.) DC. against Chronic Myelogenous Leukemia
Source: Pharmaceuticals (Basel). 2022 Nov 19;15(11):1435. doi: 10.3390/ph15111435 (PMC9693606; doi:10.3390/ph15111435)
Supplement: Supplementary file 1 [file pharmaceuticals-15-01435-s001.zip › Supplementary Material-Tables.xlsx]

## Sheet: Table S1
Table S1 The absorption and drug-likeness parameters of 75 compounds in GD-NAIs.
compound	Pharmacokinetics	Druglikeness					Selected for target prediction
	GI absorption	Lipinski	Ghose	Veber	Egan	Muegge
1	HIGH	YES	YES	YES	YES	YES	YES
2	HIGH	YES	YES	YES	YES	YES	YES
3	HIGH	YES	YES	YES	YES	NO	YES
4	HIGH	YES	YES	YES	YES	YES	YES
5	HIGH	YES	YES	YES	YES	NO	YES
6	HIGH	YES	YES	YES	YES	YES	YES
7	HIGH	YES	YES	YES	YES	YES	YES
8	HIGH	YES	YES	YES	YES	YES	YES
9	HIGH	YES	YES	YES	YES	NO	YES
10	HIGH	YES	YES	YES	YES	YES	YES
11	HIGH	YES	YES	YES	YES	NO	YES
12	HIGH	YES	YES	YES	YES	NO	YES
13	HIGH	YES	YES	YES	YES	YES	YES
14	HIGH	YES	YES	YES	YES	YES	YES
15	HIGH	YES	YES	YES	YES	YES	YES
16	HIGH	YES	YES	YES	YES	YES	YES
17	HIGH	YES	YES	YES	YES	YES	YES
18	LOW	YES	YES	YES	YES	NO	NO
19	HIGH	YES	YES	YES	YES	NO	YES
20	HIGH	YES	YES	YES	YES	YES	YES
21	HIGH	YES	YES	YES	YES	YES	YES
22	LOW	YES	NO	YES	NO	NO	NO
23	HIGH	YES	YES	YES	YES	NO	YES
24	HIGH	YES	YES	YES	YES	YES	YES
25	HIGH	YES	YES	YES	YES	YES	YES
26	HIGH	YES	YES	YES	YES	YES	YES
27	HIGH	YES	YES	YES	YES	YES	YES
28	HIGH	YES	YES	YES	YES	NO	YES
29	LOW	YES	YES	YES	YES	NO	NO
30	HIGH	YES	YES	YES	YES	YES	YES
31	HIGH	YES	YES	YES	YES	YES	YES
32	HIGH	YES	YES	YES	YES	YES	YES
33	HIGH	YES	YES	YES	YES	YES	YES
34	HIGH	YES	YES	YES	YES	YES	YES
35	/	/	/	/	/	/	NO
36	HIGH	YES	YES	YES	YES	NO	YES
37	HIGH	YES	YES	YES	YES	YES	YES
38	HIGH	YES	YES	YES	YES	NO	YES
39	HIGH	YES	YES	YES	YES	YES	YES
40	HIGH	YES	YES	YES	YES	NO	YES
41	LOW	YES	YES	YES	YES	NO	NO
42	LOW	YES	YES	YES	YES	NO	NO
43	LOW	YES	YES	YES	YES	NO	NO
44	HIGH	YES	YES	YES	YES	NO	YES
45	HIGH	YES	YES	YES	YES	NO	YES
46	HIGH	YES	YES	YES	YES	NO	YES
47	HIGH	YES	YES	YES	YES	YES	YES
48	HIGH	YES	YES	YES	YES	YES	YES
49	HIGH	YES	YES	YES	YES	NO	YES
50	HIGH	YES	YES	YES	YES	YES	YES
51	HIGH	YES	YES	YES	YES	NO	YES
52	HIGH	YES	YES	YES	YES	YES	YES
53	HIGH	YES	YES	YES	YES	YES	YES
54	HIGH	YES	YES	YES	YES	YES	YES
55	HIGH	YES	YES	YES	YES	YES	YES
56	HIGH	YES	YES	YES	YES	YES	YES
57	HIGH	YES	YES	YES	YES	YES	YES
58	HIGH	YES	YES	YES	YES	YES	YES
59	HIGH	YES	YES	YES	YES	YES	YES
60	HIGH	YES	YES	YES	YES	NO	YES
61	HIGH	YES	YES	YES	YES	NO	YES
62	HIGH	YES	YES	YES	YES	NO	YES
63	HIGH	YES	YES	YES	YES	NO	YES
64	HIGH	YES	YES	YES	YES	YES	YES
65	HIGH	YES	YES	YES	YES	YES	YES
66	HIGH	YES	YES	YES	YES	YES	YES
67	HIGH	YES	YES	YES	YES	YES	YES
68	HIGH	YES	YES	YES	YES	YES	YES
69	HIGH	YES	YES	YES	YES	YES	YES
70	HIGH	YES	YES	YES	YES	NO	YES
71	HIGH	YES	YES	YES	YES	YES	YES
72	HIGH	YES	YES	YES	YES	YES	YES
73	HIGH	YES	YES	YES	YES	YES	YES
74	HIGH	YES	YES	YES	YES	YES	YES
75	HIGH	YES	YES	YES	YES	YES	YES
IF the compound whose GI absorption is HIGH and the number of YES in druglikeness is 2 or more , it was selected for target prediction

## Sheet: Table S2
Table S2 294 overlapping genes.
YES1
VHL
VDR
VCP
UGCG
TYMS
TYK2
TUBB1
TTR
TSPO
TRPV1
TOP2A
TOP1
TNF
TKT
TK2
TK1
THRB
THRA
TGFBR2
TGFBR1
TERT
TEK
TBXA2R
TACR1
SYK
STS
SRC
SOAT1
SMO
SLC6A4
SCN9A
SCN5A
SCN2A
SCN10A
S1PR1
RXRA
RPA1
RORC
RORA
RHOA
REN
RBP4
RASGRP1
RARG
RARB
RARA
RAF1
PTPRC
PTPN6
PTPN2
PTPN11
PTPN1
PTGS2
PTGS1
PTGER4
PTGER2
PTGDR2
PTGDR
PTAFR
PSEN2
PSEN1
PRKDC
PRKCD
PRKCA
PPARG
PPARD
PPARA
POLB
POLA1
PLG
PLA2G7
PLA2G2A
PIN1
PIM2
PIM1
PIK3R1
PIK3CG
PIK3CD
PIK3CA
PHF8
PER2
PDGFRB
PDGFRA
PDE7A
PDE5A
PDE4D
PDE4B
PDE4A
PDE3B
PARP1
P2RX7
OPRM1
NTRK1
NR3C2
NR3C1
NR1I2
NR1H4
NR1H3
NQO2
NOS3
NOS2
NOS1
NOD1
NCSTN
NAMPT
MYLK
MTOR
MPO
MMP9
MMP8
MMP7
MMP3
MMP2
MMP13
MMP12
MMP1
MME
MKNK1
MIF
MET
MDM4
MDM2
MCL1
MAPK9
MAPK8
MAPK3
MAPK14
MAPK10
MAPK1
MAP3K20
MAP3K14
MAP2K1
MAOA
LTA4H
LRRK2
LIPA
LDLR
KIT
KDR
KDM6B
KDM5B
KDM5A
KDM4C
KCNQ1
KCNH2
JAK3
JAK2
JAK1
ITGB3
ITGB2
ITGB1
ITGAV
ITGAL
ITGA4
ITGA2
IRAK4
IL6ST
IL6
IKBKB
IGF1R
IDO1
ICMT
ICAM1
HTR3A
HTR2A
HTR1B
HTR1A
HSPA1A
HSP90AA1
HSD11B2
HRH2
HRH1
HMOX1
HMGCR
HIF1A
HDAC6
HDAC3
HDAC1
GSR
GSK3B
GRK2
GLUL
GLI2
GLI1
GCK
G6PD
FYN
FLT3
FLT1
FGFR1
FABP3
FABP1
F2R
F2
EZH2
ESR2
ESR1
EPHX1
EPHB4
EP300
ELANE
EGFR
EDNRA
ECE1
DYRK1A
DRD3
DPP4
DNTT
DNMT3A
CYP3A4
CYP2C9
CYP2C19
CYP26A1
CYP19A1
CYP17A1
CYP11B2
CXCR2
CXCL8
CTSK
CTSD
CTSC
CTSB
CTRC
CTNNB1
CSNK2A1
CSF1R
CRHR1
CREBBP
CPT2
CNR2
CNR1
CMA1
CHRM3
CHEK1
CETP
CDK6
CDK5
CDK4
CDK2
CDK1
CDC25C
CDC25A
CD81
CCR9
CCR5
CCR3
CCR2
CCR1
CCNE1
CCND1
CCNC
CCNB1
CCNA2
CCNA1
CASR
CASP7
CASP6
CASP3
CASP1
CACNA1B
CA2
C5AR1
BRD4
BRD3
BRD2
BCL2
BCHE
AVPR2
AURKB
AURKA
ATP12A
AR
APP
ALPL
ALOX5
ALOX15
ALOX12
ALK
AKT1
AHR
AGTR1
ADH1C
ADAM17
ACVRL1
ACP1
ACHE
ACE2
ACE
ABL1
ABCG2
ABCC9
ABCC1
ABCB1

## Sheet: Table S3
Table S3 Detailed information of KEGG pathways which met the requirements of Gene count ≥10.
Category	Description	LogP	#GeneInGOAndHitList	%InGO	Hits	Log(q-value)
KEGG Pathway	Pathways in cancer	-76.6258	84	28.5714	ABL1|AGTR1|AKT1|ALK|AR|RHOA|CCND1|BCL2|CASP3|CASP7|CCNA2|CCNE1|CDK2|CDK4|CDK6|CREBBP|CSF1R|CTNNB1|EDNRA|EGFR|EP300|ESR1|ESR2|F2|F2R|FGFR1|FLT3|MTOR|GLI1|GLI2|GSK3B|HDAC1|HIF1A|HMOX1|HSP90AA1|IGF1R|IKBKB|IL6|IL6ST|CXCL8|ITGA2|ITGAV|ITGB1|JAK1|JAK2|JAK3|KIT|MDM2|MET|MMP1|MMP2|MMP9|NOS2|NTRK1|PDGFRA|PDGFRB|PIK3CA|PIM1|PIK3CD|PIK3R1|PPARD|PPARG|PRKCA|MAPK1|MAPK3|MAPK8|MAPK9|MAPK10|MAP2K1|PTGER2|PTGER…	-74.0867
KEGG Pathway	PI3K-Akt signaling pathway	-39.5693	48	16.3265	AKT1|CCND1|BCL2|CCNE1|CDK2|CDK4|CDK6|CSF1R|EGFR|F2R|FGFR1|FLT1|FLT3|MTOR|GSK3B|HSP90AA1|IGF1R|IKBKB|IL6|ITGA2|ITGA4|ITGAV|ITGB1|ITGB3|JAK1|JAK2|JAK3|KDR|KIT|MCL1|MDM2|MET|NOS3|NTRK1|PDGFRA|PDGFRB|PIK3CA|PIK3CD|PIK3CG|PIK3R1|PRKCA|MAPK1|MAPK3|MAP2K1|RAF1|RXRA|SYK|TEK	-37.3313
KEGG Pathway	MicroRNAs in cancer	-29.5761	38	12.9252	ABL1|RHOA|CCND1|BCL2|CASP3|CCNE1|CDC25A|CDC25C|CDK6|CREBBP|DNMT3A|EGFR|EP300|EZH2|MTOR|HDAC1|HMOX1|IKBKB|ITGB3|MCL1|MDM2|MDM4|MET|MMP9|ABCC1|PDGFRA|PDGFRB|ABCB1|PIK3CA|PIM1|PIK3CD|PIK3R1|PRKCA|MAPK1|MAPK3|MAP2K1|PTGS2|RAF1	-28.0784
KEGG Pathway	Human papillomavirus infection	-28.5028	38	12.9252	AKT1|CCND1|CASP3|CCNA2|CCNE1|CDK2|CDK4|CDK6|CREBBP|CTNNB1|EGFR|EP300|MTOR|GSK3B|HDAC1|IKBKB|ITGA2|ITGA4|ITGAV|ITGB1|ITGB3|JAK1|MDM2|PDGFRB|PIK3CA|PIK3CD|PIK3R1|MAPK1|MAPK3|MAP2K1|PSEN1|PTGER4|PTGS2|RAF1|TERT|TNF|TYK2|CCNA1	-27.0777
KEGG Pathway	Kaposi sarcoma-associated herpesvirus infection	-36.1017	37	12.585	AKT1|CCND1|CASP3|CDK4|CDK6|CCR1|CCR3|CCR5|CREBBP|MAPK14|CTNNB1|EP300|MTOR|GSK3B|HIF1A|ICAM1|IKBKB|IL6|IL6ST|CXCL8|JAK1|JAK2|PIK3CA|PIK3CD|PIK3CG|PIK3R1|MAPK1|MAPK3|MAPK8|MAPK9|MAPK10|MAP2K1|PTGS2|RAF1|SRC|SYK|TYK2	-34.0397
KEGG Pathway	Human cytomegalovirus infection	-32.2454	36	12.2449	AKT1|RHOA|CCND1|CASP3|CDK4|CDK6|CCR1|CCR3|CCR5|MAPK14|CTNNB1|EGFR|MTOR|GSK3B|IKBKB|IL6|CXCL8|CXCR2|ITGAV|ITGB3|JAK1|MDM2|PDGFRA|PIK3CA|PIK3CD|PIK3R1|PRKCA|MAPK1|MAPK3|MAP2K1|PTGER2|PTGER4|PTGS2|RAF1|SRC|TNF	-30.5514
KEGG Pathway	Lipid and atherosclerosis	-32.9832	36	12.2449	AKT1|RHOA|BCL2|CASP1|CASP3|CASP6|CASP7|MAPK14|CYP2C9|GSK3B|HSPA1A|HSP90AA1|ICAM1|IKBKB|IL6|CXCL8|JAK2|LDLR|MMP1|MMP3|MMP9|NOS3|PIK3CA|PIK3CD|PIK3R1|PPARG|PRKCA|MAPK1|MAPK3|MAPK8|MAPK9|MAPK10|RXRA|SRC|TNF|IRAK4	-31.1431
KEGG Pathway	MAPK signaling pathway	-26.7976	35	11.9048	AKT1|CACNA1B|CASP3|MAPK14|CSF1R|EGFR|FGFR1|FLT1|FLT3|HSPA1A|IGF1R|IKBKB|KDR|KIT|MET|NTRK1|PDGFRA|PDGFRB|PRKCA|MAPK1|MAPK3|MAPK8|MAPK9|MAPK10|MAP2K1|RAF1|TEK|TGFBR1|TGFBR2|TNF|MKNK1|MAP3K14|RASGRP1|IRAK4|MAP3K20	-25.4627
KEGG Pathway	Hepatitis B	-34.6842	34	11.5646	AKT1|BCL2|CASP3|CCNA2|CCNE1|CDK2|CREBBP|MAPK14|EP300|IKBKB|IL6|CXCL8|JAK1|JAK2|JAK3|MMP9|PIK3CA|PIK3CD|PIK3R1|PRKCA|MAPK1|MAPK3|MAPK8|MAPK9|MAPK10|MAP2K1|RAF1|SRC|TGFBR1|TGFBR2|TNF|TYK2|CCNA1|IRAK4	-32.7472
KEGG Pathway	Proteoglycans in cancer	-31.0049	34	11.5646	AKT1|RHOA|CCND1|CASP3|MAPK14|CTNNB1|EGFR|ESR1|FGFR1|MTOR|HIF1A|IGF1R|ITGA2|ITGAV|ITGB1|ITGB3|KDR|MDM2|MET|MMP2|MMP9|PIK3CA|PIK3CD|PIK3R1|PRKCA|MAPK1|MAPK3|MAP2K1|PTPN6|PTPN11|RAF1|SMO|SRC|TNF	-29.3689
KEGG Pathway	Human T-cell leukemia virus 1 infection	-29.7891	34	11.5646	AKT1|CCND1|TSPO|CCNA2|CCNE1|CDK2|CDK4|CHEK1|CREBBP|EP300|ICAM1|IKBKB|IL6|ITGAL|ITGB2|JAK1|JAK3|MMP7|PIK3CA|PIK3CD|PIK3R1|POLB|MAPK1|MAPK3|MAPK8|MAPK9|MAPK10|MAP2K1|TERT|TGFBR1|TGFBR2|TNF|CCNA1|MAP3K14	-28.25
KEGG Pathway	Focal adhesion	-28.5979	32	10.8844	AKT1|RHOA|CCND1|BCL2|CTNNB1|EGFR|FLT1|FYN|GSK3B|IGF1R|ITGA2|ITGA4|ITGAV|ITGB1|ITGB3|KDR|MET|MYLK|PDGFRA|PDGFRB|PIK3CA|PIK3CD|PIK3R1|PRKCA|MAPK1|MAPK3|MAPK8|MAPK9|MAPK10|MAP2K1|RAF1|SRC	-27.138
KEGG Pathway	Alzheimer disease	-19.7224	32	10.8844	AKT1|APP|CASP3|CASP7|CDK5|CHRM3|CSNK2A1|CTNNB1|MTOR|GSK3B|IKBKB|IL6|MME|NOS1|NOS2|PIK3CA|PIK3CD|PIK3R1|MAPK1|MAPK3|MAPK8|MAPK9|MAPK10|MAP2K1|PSEN1|PSEN2|PTGS2|RAF1|ADAM17|TNF|NCSTN|TUBB1	-18.9686
KEGG Pathway	Ras signaling pathway	-25.3042	31	10.5442	ABL1|AKT1|RHOA|CSF1R|EGFR|FGFR1|FLT1|FLT3|IGF1R|IKBKB|KDR|KIT|MET|NTRK1|PDGFRA|PDGFRB|PIK3CA|PIK3CD|PIK3R1|PLA2G2A|PRKCA|MAPK1|MAPK3|MAPK8|MAPK9|MAPK10|MAP2K1|PTPN11|RAF1|TEK|RASGRP1	-24.1075
KEGG Pathway	Neuroactive ligand-receptor interaction	-19.4591	31	10.5442	AGTR1|AVPR2|TSPO|C5AR1|CHRM3|CNR1|CNR2|CRHR1|DRD3|S1PR1|EDNRA|F2|F2R|NR3C1|HRH1|HRH2|HTR1A|HTR1B|HTR2A|OPRM1|P2RX7|PLG|PTAFR|PTGDR|PTGER2|PTGER4|TACR1|TBXA2R|THRA|THRB|TRPV1	-18.7461
KEGG Pathway	Epstein-Barr virus infection	-25.892	30	10.2041	AKT1|CCND1|BCL2|CASP3|CCNA2|CCNE1|CDK2|CDK4|CDK6|MAPK14|HDAC1|ICAM1|IKBKB|IL6|ITGAL|JAK1|JAK3|MDM2|PIK3CA|PIK3CD|PIK3R1|MAPK8|MAPK9|MAPK10|SYK|TNF|TYK2|CCNA1|MAP3K14|IRAK4	-24.6082
KEGG Pathway	Rap1 signaling pathway	-25.3761	30	10.2041	AKT1|RHOA|CNR1|MAPK14|CSF1R|CTNNB1|EGFR|F2R|FGFR1|FLT1|IGF1R|ITGAL|ITGB1|ITGB2|ITGB3|KDR|KIT|MET|PDGFRA|PDGFRB|PIK3CA|PIK3CD|PIK3R1|PRKCA|MAPK1|MAPK3|MAP2K1|RAF1|SRC|TEK	-24.1593
KEGG Pathway	Viral carcinogenesis	-25.7608	30	10.2041	RHOA|CCND1|CASP3|CCNA2|CCNE1|CDK1|CDK2|CDK4|CDK6|CHEK1|CCR3|CCR5|CREBBP|EP300|HDAC1|IL6ST|JAK1|JAK3|MDM2|PIK3CA|PIK3CD|PIK3R1|POLB|MAPK1|MAPK3|SRC|SYK|HDAC3|CCNA1|HDAC6	-24.5005
KEGG Pathway	Pathways of neurodegeneration - multiple diseases	-15.1643	30	10.2041	APP|BCL2|CACNA1B|CASP3|CASP7|CDK5|CHRM3|MAPK14|CSNK2A1|CTNNB1|MTOR|GSK3B|IL6|NOS1|NOS2|PRKCA|MAPK1|MAPK3|MAPK8|MAPK9|MAPK10|MAP2K1|PSEN1|PSEN2|PTGS2|RAF1|TNF|VCP|TUBB1|LRRK2	-14.603
KEGG Pathway	Coronavirus disease - COVID-19	-22.8456	29	9.86395	AGTR1|C5AR1|CASP1|MAPK14|ACE|EGFR|F2|IKBKB|IL6|IL6ST|CXCL8|JAK1|MMP1|MMP3|PIK3CA|PIK3CD|PIK3R1|PRKCA|MAPK1|MAPK3|MAPK8|MAPK9|MAPK10|SYK|ADAM17|TNF|TYK2|IRAK4|ACE2	-21.8629
KEGG Pathway	Prostate cancer	-32.8876	28	9.52381	AKT1|AR|CCND1|BCL2|CCNE1|CDK2|CREBBP|CTNNB1|EGFR|EP300|FGFR1|MTOR|GSK3B|HSP90AA1|IGF1R|IKBKB|MDM2|MMP3|MMP9|PDGFRA|PDGFRB|PIK3CA|PIK3CD|PIK3R1|MAPK1|MAPK3|MAP2K1|RAF1	-31.1266
KEGG Pathway	AGE-RAGE signaling pathway in diabetic complications	-30.833	27	9.18367	AGTR1|AKT1|CCND1|BCL2|CASP3|CDK4|MAPK14|ICAM1|IL6|CXCL8|JAK2|MMP2|NOS3|PIK3CA|PIM1|PIK3CD|PIK3R1|PRKCA|PRKCD|MAPK1|MAPK3|MAPK8|MAPK9|MAPK10|TGFBR1|TGFBR2|TNF	-29.2482
KEGG Pathway	Chemical carcinogenesis - receptor activation	-21.5106	27	9.18367	AHR|AKT1|AR|CCND1|BCL2|CACNA1B|CDC25A|CYP3A4|EGFR|EPHX1|ESR1|ESR2|MTOR|HSP90AA1|JAK2|PIK3CA|PIK3CD|PIK3R1|PPARA|PRKCA|MAPK1|MAPK3|MAP2K1|RAF1|RXRA|SRC|VDR	-20.615
KEGG Pathway	Salmonella infection	-19.6467	27	9.18367	AKT1|RHOA|BCL2|CASP1|CASP3|CASP7|MAPK14|CTNNB1|HSP90AA1|IKBKB|IL6|CXCL8|PIK3CA|PIK3CD|PIK3CG|MAPK1|MAPK3|MAPK8|MAPK9|MAPK10|MAP2K1|PTPRC|RAF1|TNF|NOD1|IRAK4|TUBB1	-18.9097
KEGG Pathway	Diabetic cardiomyopathy	-22.0206	27	9.18367	PARP1|AGTR1|AKT1|CMA1|CPT2|MAPK14|CTSD|ACE|MTOR|G6PD|GSK3B|GSR|MMP2|MMP9|NOS3|PIK3CA|PIK3CD|PIK3R1|PPARA|PRKCA|PRKCD|MAPK8|MAPK9|MAPK10|REN|TGFBR1|TGFBR2	-21.0943
KEGG Pathway	Thyroid hormone signaling pathway	-26.8586	26	8.84354	AKT1|CCND1|CREBBP|CTNNB1|EP300|ESR1|MTOR|GSK3B|HDAC1|HIF1A|ITGAV|ITGB3|MDM2|PIK3CA|PIK3CD|PIK3R1|PRKCA|MAPK1|MAPK3|MAP2K1|RAF1|RXRA|SRC|THRA|THRB|HDAC3	-25.4956
KEGG Pathway	Cellular senescence	-23.8209	26	8.84354	AKT1|CCND1|CCNA2|CCNB1|CCNE1|CDK1|CDC25A|CDK2|CDK4|CDK6|CHEK1|MAPK14|MTOR|IL6|CXCL8|MDM2|PIK3CA|PIK3CD|PIK3R1|MAPK1|MAPK3|MAP2K1|RAF1|TGFBR1|TGFBR2|CCNA1	-22.7132
KEGG Pathway	cAMP signaling pathway	-19.8374	26	8.84354	AKT1|RHOA|CREBBP|CRHR1|EDNRA|EP300|F2R|GLI1|HTR1A|HTR1B|PDE3B|PDE4A|PDE4B|PDE4D|PIK3CA|PIK3CD|PIK3R1|PPARA|MAPK1|MAPK3|MAPK8|MAPK9|MAPK10|MAP2K1|PTGER2|RAF1	-19.0617
KEGG Pathway	Chemical carcinogenesis - reactive oxygen species	-19.7369	26	8.84354	ABL1|ACP1|AHR|AKT1|MAPK14|EGFR|EPHX1|HIF1A|HMOX1|IKBKB|MET|PIK3CA|PIK3CD|PIK3R1|PRKCD|MAPK1|MAPK3|MAPK8|MAPK9|MAPK10|MAP2K1|PTPN1|PTPN11|RAF1|SRC|MAP3K14	-18.976
KEGG Pathway	FoxO signaling pathway	-24.4612	25	8.5034	AKT1|CCND1|CCNB1|CDK2|CREBBP|MAPK14|S1PR1|EGFR|EP300|IGF1R|IKBKB|IL6|MDM2|PIK3CA|PIK3CD|PIK3R1|MAPK1|MAPK3|MAPK8|MAPK9|MAPK10|MAP2K1|RAF1|TGFBR1|TGFBR2	-23.2838
KEGG Pathway	Apoptosis	-24.0314	25	8.5034	PARP1|AKT1|BCL2|CASP3|CASP6|CASP7|CTSC|CTSB|CTSD|CTSK|IKBKB|MCL1|NTRK1|PIK3CA|PIK3CD|PIK3R1|MAPK1|MAPK3|MAPK8|MAPK9|MAPK10|MAP2K1|RAF1|TNF|MAP3K14	-22.9073
KEGG Pathway	Phospholipase D signaling pathway	-23.0704	25	8.5034	AGTR1|AKT1|RHOA|AVPR2|EGFR|F2|F2R|MTOR|FYN|CXCL8|CXCR2|KIT|PDGFRA|PDGFRB|PIK3CA|PIK3CD|PIK3CG|PIK3R1|PRKCA|MAPK1|MAPK3|MAP2K1|PTPN11|RAF1|SYK	-22.0628
KEGG Pathway	Hepatitis C	-22.4065	25	8.5034	AKT1|CCND1|CASP3|CD81|CDK2|CDK4|CDK6|CTNNB1|EGFR|GSK3B|IKBKB|JAK1|LDLR|PIK3CA|PIK3CD|PIK3R1|PPARA|MAPK1|MAPK3|MAP2K1|RAF1|RXRA|TNF|TYK2|NR1H3	-21.4695
KEGG Pathway	Influenza A	-21.456	25	8.5034	AKT1|CASP1|CASP3|CDK4|CDK6|CREBBP|EP300|ICAM1|IKBKB|IL6|CXCL8|JAK1|JAK2|PIK3CA|PIK3CD|PIK3R1|PLG|PRKCA|MAPK1|MAPK3|MAP2K1|RAF1|TNF|TYK2|IRAK4	-20.5701
KEGG Pathway	Calcium signaling pathway	-17.7957	25	8.5034	AGTR1|CACNA1B|CHRM3|EDNRA|EGFR|F2R|FGFR1|FLT1|HRH1|HRH2|HTR2A|KDR|MET|MYLK|NOS1|NOS2|NOS3|NTRK1|P2RX7|PDGFRA|PDGFRB|PRKCA|PTAFR|TACR1|TBXA2R	-17.1431
KEGG Pathway	Endocrine resistance	-26.3095	24	8.16327	AKT1|CCND1|BCL2|CDK4|MAPK14|EGFR|ESR1|ESR2|MTOR|IGF1R|MDM2|MMP2|MMP9|PIK3CA|PIK3CD|PIK3R1|MAPK1|MAPK3|MAPK8|MAPK9|MAPK10|MAP2K1|RAF1|SRC	-25.0009
KEGG Pathway	Osteoclast differentiation	-23.3036	24	8.16327	AKT1|MAPK14|CSF1R|CTSK|FYN|IKBKB|ITGB3|JAK1|PIK3CA|PIK3CD|PIK3R1|PPARG|MAPK1|MAPK3|MAPK8|MAPK9|MAPK10|MAP2K1|SYK|TGFBR1|TGFBR2|TNF|TYK2|MAP3K14	-22.2696
KEGG Pathway	Relaxin signaling pathway	-23.2179	24	8.16327	AKT1|MAPK14|EGFR|MMP1|MMP2|MMP9|MMP13|NOS1|NOS2|NOS3|PIK3CA|PIK3CD|PIK3R1|PRKCA|MAPK1|MAPK3|MAPK8|MAPK9|MAPK10|MAP2K1|RAF1|SRC|TGFBR1|TGFBR2	-22.1973
KEGG Pathway	JAK-STAT signaling pathway	-20.7547	24	8.16327	AKT1|CCND1|BCL2|CREBBP|EGFR|EP300|MTOR|IL6|IL6ST|JAK1|JAK2|JAK3|MCL1|PDGFRA|PDGFRB|PIK3CA|PIM1|PIK3CD|PIK3R1|PTPN2|PTPN6|PTPN11|RAF1|TYK2	-19.9146
KEGG Pathway	Chemokine signaling pathway	-18.9695	24	8.16327	GRK2|AKT1|RHOA|CCR1|CCR3|CCR5|GSK3B|IKBKB|CXCL8|CXCR2|JAK2|JAK3|PIK3CA|PIK3CD|PIK3CG|PIK3R1|PRKCD|MAPK1|MAPK3|MAP2K1|RAF1|SRC|CCR9|CCR2	-18.2693
KEGG Pathway	Human immunodeficiency virus 1 infection	-17.9479	24	8.16327	AKT1|BCL2|CASP3|CCNB1|CDK1|CDC25C|CHEK1|CCR5|MAPK14|MTOR|IKBKB|PIK3CA|PIK3CD|PIK3R1|PRKCA|MAPK1|MAPK3|MAPK8|MAPK9|MAPK10|MAP2K1|RAF1|TNF|IRAK4	-17.2781
KEGG Pathway	Regulation of actin cytoskeleton	-17.6628	24	8.16327	RHOA|CHRM3|EGFR|F2|F2R|FGFR1|ITGA2|ITGA4|ITGAL|ITGAV|ITGB1|ITGB2|ITGB3|MYLK|PDGFRA|PDGFRB|PIK3CA|PIK3CD|PIK3R1|MAPK1|MAPK3|MAP2K1|RAF1|SRC	-17.0213
KEGG Pathway	Shigellosis	-16.4008	24	8.16327	AKT1|RHOA|BCL2|CASP1|MAPK14|EGFR|MTOR|GSK3B|IKBKB|CXCL8|ITGB1|MDM2|PIK3CA|PIK3CD|PIK3R1|PRKCD|MAPK1|MAPK3|MAPK8|MAPK9|MAPK10|SRC|TNF|NOD1	-15.7911
KEGG Pathway	Tuberculosis	-19.6426	24	8.16327	AKT1|RHOA|BCL2|CASP3|CREBBP|MAPK14|CTSD|EP300|IL6|ITGB2|JAK1|JAK2|NOS2|MAPK1|MAPK3|MAPK8|MAPK9|MAPK10|RAF1|SRC|SYK|TNF|VDR|IRAK4	-18.9097
KEGG Pathway	Pathogenic Escherichia coli infection	-18.7031	24	8.16327	ABL1|RHOA|CASP1|CASP3|CASP7|MAPK14|F2|F2R|FYN|IKBKB|IL6|CXCL8|ITGB1|MAPK1|MAPK3|MAPK8|MAPK9|MAPK10|PTPN6|PTPN11|SRC|TNF|IRAK4|TUBB1	-18.0153
KEGG Pathway	Progesterone-mediated oocyte maturation	-24.3255	23	7.82313	AKT1|CCNA2|CCNB1|CDK1|CDC25A|CDC25C|CDK2|MAPK14|HSP90AA1|IGF1R|PDE3B|PIK3CA|PIK3CD|PIK3R1|MAPK1|MAPK3|MAPK8|MAPK9|MAPK10|MAP2K1|RAF1|AURKA|CCNA1	-23.1666
KEGG Pathway	C-type lectin receptor signaling pathway	-24.1147	23	7.82313	AKT1|RHOA|CASP1|MAPK14|IKBKB|IL6|MDM2|PIK3CA|PIK3CD|PIK3R1|PRKCD|MAPK1|MAPK3|MAPK8|MAPK9|MAPK10|PTGS2|PTPN11|RAF1|SRC|SYK|TNF|MAP3K14	-22.9736
KEGG Pathway	HIF-1 signaling pathway	-23.6079	23	7.82313	AKT1|BCL2|CREBBP|EGFR|EP300|FLT1|MTOR|HIF1A|HMOX1|IGF1R|IL6|NOS2|NOS3|PIK3CA|PIK3CD|PIK3R1|PRKCA|MAPK1|MAPK3|MAP2K1|TEK|VHL|MKNK1	-22.5312
KEGG Pathway	Neurotrophin signaling pathway	-22.6708	23	7.82313	ABL1|AKT1|RHOA|BCL2|MAPK14|GSK3B|IKBKB|NTRK1|PIK3CA|PIK3CD|PIK3R1|PRKCD|MAPK1|MAPK3|MAPK8|MAPK9|MAPK10|MAP2K1|PSEN1|PSEN2|PTPN11|RAF1|IRAK4	-21.7115
KEGG Pathway	Measles	-21.0435	23	7.82313	AKT1|CCND1|BCL2|CASP3|CCNE1|CDK2|CDK4|CDK6|CSNK2A1|GSK3B|HSPA1A|IKBKB|IL6|JAK1|JAK3|PIK3CA|PIK3CD|PIK3R1|MAPK8|MAPK9|MAPK10|TYK2|IRAK4	-20.1857
KEGG Pathway	Gastric cancer	-20.3278	23	7.82313	AKT1|CCND1|BCL2|CCNE1|CDK2|CTNNB1|EGFR|MTOR|GSK3B|MET|ABCB1|PIK3CA|PIK3CD|PIK3R1|MAPK1|MAPK3|MAP2K1|RAF1|RARB|RXRA|TERT|TGFBR1|TGFBR2	-19.5048
KEGG Pathway	Neutrophil extracellular trap formation	-17.879	23	7.82313	AKT1|C5AR1|CASP1|MAPK14|ELANE|MTOR|HDAC1|ITGAL|ITGB2|ITGB3|MPO|PIK3CA|PIK3CD|PIK3R1|PRKCA|MAPK1|MAPK3|MAP2K1|RAF1|SRC|SYK|HDAC3|HDAC6	-17.215
KEGG Pathway	Th17 cell differentiation	-23.707	23	7.82313	AHR|MAPK14|MTOR|HIF1A|HSP90AA1|IKBKB|IL6|IL6ST|JAK1|JAK2|JAK3|MAPK1|MAPK3|MAPK8|MAPK9|MAPK10|RARA|RORA|RORC|RXRA|TGFBR1|TGFBR2|TYK2	-22.6151
KEGG Pathway	NOD-like receptor signaling pathway	-18.1975	23	7.82313	RHOA|BCL2|CASP1|CASR|MAPK14|CTSB|HSP90AA1|IKBKB|IL6|CXCL8|JAK1|P2RX7|PRKCD|MAPK1|MAPK3|MAPK8|MAPK9|MAPK10|TNF|TYK2|NAMPT|NOD1|IRAK4	-17.5217
KEGG Pathway	Fluid shear stress and atherosclerosis	-21.0435	23	7.82313	AKT1|RHOA|BCL2|MAPK14|CTNNB1|HMOX1|HSP90AA1|ICAM1|IKBKB|ITGAV|ITGB3|KDR|MMP2|MMP9|NOS3|PIK3CA|PIK3CD|PIK3R1|MAPK8|MAPK9|MAPK10|SRC|TNF	-20.1857
KEGG Pathway	Acute myeloid leukemia	-27.3383	22	7.48299	AKT1|CCND1|CCNA2|CSF1R|FLT3|MTOR|IKBKB|KIT|MPO|PIK3CA|PIM1|PIK3CD|PIK3R1|PPARD|MAPK1|MAPK3|MAP2K1|RAF1|RARA|PER2|CCNA1|PIM2	-25.9454
KEGG Pathway	EGFR tyrosine kinase inhibitor resistance	-25.5237	22	7.48299	AKT1|BCL2|EGFR|MTOR|GSK3B|IGF1R|IL6|JAK1|JAK2|KDR|MET|PDGFRA|PDGFRB|PIK3CA|PIK3CD|PIK3R1|PRKCA|MAPK1|MAPK3|MAP2K1|RAF1|SRC	-24.2857
KEGG Pathway	T cell receptor signaling pathway	-22.626	22	7.48299	AKT1|RHOA|CDK4|MAPK14|FYN|GSK3B|IKBKB|PIK3CA|PIK3CD|PIK3R1|MAPK1|MAPK3|MAPK8|MAPK9|MAPK10|MAP2K1|PTPN6|PTPRC|RAF1|TNF|MAP3K14|RASGRP1	-21.678
KEGG Pathway	Platelet activation	-20.8421	22	7.48299	AKT1|RHOA|MAPK14|F2|F2R|FYN|ITGA2|ITGB1|ITGB3|MYLK|NOS3|PIK3CA|PIK3CD|PIK3CG|PIK3R1|MAPK1|MAPK3|PTGS1|SRC|SYK|TBXA2R|RASGRP1	-19.9932
KEGG Pathway	Yersinia infection	-19.8521	22	7.48299	AKT1|RHOA|CASP1|MAPK14|GSK3B|IKBKB|IL6|CXCL8|ITGA4|ITGB1|PIK3CA|PIK3CD|PIK3R1|MAPK1|MAPK3|MAPK8|MAPK9|MAPK10|MAP2K1|SRC|TNF|IRAK4	-19.0689
KEGG Pathway	Estrogen signaling pathway	-19.7804	22	7.48299	AKT1|BCL2|CTSD|EGFR|ESR1|ESR2|HSPA1A|HSP90AA1|MMP2|MMP9|NOS3|OPRM1|PIK3CA|PIK3CD|PIK3R1|PRKCD|MAPK1|MAPK3|MAP2K1|RAF1|RARA|SRC	-19.0122
KEGG Pathway	Hepatocellular carcinoma	-17.8704	22	7.48299	AKT1|CCND1|CDK4|CDK6|CTNNB1|EGFR|MTOR|GSK3B|HMOX1|IGF1R|MET|PIK3CA|PIK3CD|PIK3R1|PRKCA|MAPK1|MAPK3|MAP2K1|RAF1|TERT|TGFBR1|TGFBR2	-17.2122
KEGG Pathway	Toxoplasmosis	-21.8684	22	7.48299	AKT1|ALOX5|BCL2|CASP3|CCR5|MAPK14|HSPA1A|IKBKB|ITGB1|JAK1|JAK2|LDLR|NOS2|PIK3CG|MAPK1|MAPK3|MAPK8|MAPK9|MAPK10|TNF|TYK2|IRAK4	-20.9525
KEGG Pathway	Colorectal cancer	-23.0442	21	7.14286	AKT1|RHOA|CCND1|BCL2|CASP3|CTNNB1|EGFR|MTOR|GSK3B|PIK3CA|PIK3CD|PIK3R1|MAPK1|MAPK3|MAPK8|MAPK9|MAPK10|MAP2K1|RAF1|TGFBR1|TGFBR2	-22.0492
KEGG Pathway	TNF signaling pathway	-20.4457	21	7.14286	AKT1|CASP3|CASP7|MAPK14|ICAM1|IKBKB|IL6|MMP3|MMP9|PIK3CA|PIK3CD|PIK3R1|MAPK1|MAPK3|MAPK8|MAPK9|MAPK10|MAP2K1|PTGS2|TNF|MAP3K14	-19.6142
KEGG Pathway	Sphingolipid signaling pathway	-19.8648	21	7.14286	AKT1|RHOA|BCL2|MAPK14|CTSD|S1PR1|FYN|ABCC1|NOS3|PIK3CA|PIK3CD|PIK3R1|PRKCA|MAPK1|MAPK3|MAPK8|MAPK9|MAPK10|MAP2K1|RAF1|TNF	-19.0739
KEGG Pathway	Serotonergic synapse	-20.1918	21	7.14286	ALOX12|ALOX5|ALOX15|APP|CACNA1B|CASP3|CYP2C19|CYP2C9|HTR1A|HTR1B|HTR2A|HTR3A|MAOA|PRKCA|MAPK1|MAPK3|MAP2K1|PTGS1|PTGS2|RAF1|SLC6A4	-19.377
KEGG Pathway	Transcriptional misregulation in cancer	-15.4093	21	7.14286	CCNA2|CSF1R|ELANE|FLT1|FLT3|HDAC1|IGF1R|IL6|CXCL8|MDM2|MET|MMP3|MMP9|MPO|NTRK1|PPARG|RARA|RXRA|TGFBR2|PER2|CCNA1	-14.8388
KEGG Pathway	Prolactin signaling pathway	-23.4964	20	6.80272	AKT1|CCND1|MAPK14|CYP17A1|ESR1|ESR2|GCK|GSK3B|JAK2|PIK3CA|PIK3CD|PIK3R1|MAPK1|MAPK3|MAPK8|MAPK9|MAPK10|MAP2K1|RAF1|SRC	-22.4487
KEGG Pathway	Central carbon metabolism in cancer	-23.4964	20	6.80272	AKT1|EGFR|FGFR1|FLT3|MTOR|G6PD|GCK|HIF1A|KIT|MET|NTRK1|PDGFRA|PDGFRB|PIK3CA|PIK3CD|PIK3R1|MAPK1|MAPK3|MAP2K1|RAF1	-22.4487
KEGG Pathway	Pancreatic cancer	-22.6908	20	6.80272	AKT1|CCND1|CDK4|CDK6|EGFR|MTOR|IKBKB|JAK1|PIK3CA|PIK3CD|PIK3R1|MAPK1|MAPK3|MAPK8|MAPK9|MAPK10|MAP2K1|RAF1|TGFBR1|TGFBR2	-21.7199
KEGG Pathway	PD-L1 expression and PD-1 checkpoint pathway in cancer	-21.1791	20	6.80272	AKT1|ALK|MAPK14|CSNK2A1|EGFR|MTOR|HIF1A|IKBKB|JAK1|JAK2|PIK3CA|PIK3CD|PIK3R1|MAPK1|MAPK3|MAP2K1|PTPN6|PTPN11|RAF1|RASGRP1	-20.3027
KEGG Pathway	Breast cancer	-16.624	20	6.80272	AKT1|CCND1|CDK4|CDK6|CTNNB1|EGFR|ESR1|ESR2|FGFR1|MTOR|GSK3B|IGF1R|KIT|PIK3CA|PIK3CD|PIK3R1|MAPK1|MAPK3|MAP2K1|RAF1	-16.0092
KEGG Pathway	Small cell lung cancer	-19.393	19	6.46259	AKT1|CCND1|BCL2|CASP3|CCNE1|CDK2|CDK4|CDK6|IKBKB|ITGA2|ITGAV|ITGB1|NOS2|PIK3CA|PIK3CD|PIK3R1|PTGS2|RARB|RXRA	-18.6864
KEGG Pathway	Chagas disease	-18.4884	19	6.46259	AKT1|MAPK14|ACE|IKBKB|IL6|CXCL8|NOS2|PIK3CA|PIK3CD|PIK3R1|MAPK1|MAPK3|MAPK8|MAPK9|MAPK10|TGFBR1|TGFBR2|TNF|IRAK4	-17.8066
KEGG Pathway	Prion disease	-10.513	19	6.46259	CACNA1B|CASP3|MAPK14|CSNK2A1|FYN|GSK3B|HSPA1A|IL6|PIK3CA|PIK3CD|PIK3R1|PRKCD|MAPK1|MAPK3|MAPK8|MAPK9|MAPK10|TNF|TUBB1	-10.0271
KEGG Pathway	Alcoholic liver disease	-15.6802	19	6.46259	ADH1C|AKT1|CCND1|C5AR1|CASP3|MAPK14|CTNNB1|FABP1|GSK3B|IKBKB|IL6|CXCL8|PPARA|MAPK8|MAPK9|MAPK10|TNF|MAP3K14|IRAK4	-15.1002
KEGG Pathway	Non-alcoholic fatty liver disease	-14.9586	19	6.46259	AKT1|CASP3|CASP7|MAPK14|GSK3B|IKBKB|IL6|CXCL8|PIK3CA|PIK3CD|PIK3R1|PPARA|PPARG|MAPK8|MAPK9|MAPK10|RXRA|TNF|NR1H3	-14.4018
KEGG Pathway	Cell cycle	-16.6794	19	6.46259	ABL1|CCND1|CCNA2|CCNB1|CCNE1|CDK1|CDC25A|CDC25C|CDK2|CDK4|CDK6|CHEK1|CREBBP|EP300|GSK3B|HDAC1|MDM2|PRKDC|CCNA1	-16.0542
KEGG Pathway	Adherens junction	-21.7351	19	6.46259	ACP1|RHOA|CREBBP|CSNK2A1|CTNNB1|EGFR|EP300|FGFR1|FYN|IGF1R|MET|MAPK1|MAPK3|PTPN1|PTPN6|SRC|TGFBR1|TGFBR2|YES1	-20.8295
KEGG Pathway	Melanoma	-20.0246	18	6.12245	AKT1|CCND1|CDK4|CDK6|EGFR|FGFR1|IGF1R|MDM2|MET|PDGFRA|PDGFRB|PIK3CA|PIK3CD|PIK3R1|MAPK1|MAPK3|MAP2K1|RAF1	-19.2258
KEGG Pathway	Non-small cell lung cancer	-20.0246	18	6.12245	AKT1|ALK|CCND1|CDK4|CDK6|EGFR|JAK3|MET|PIK3CA|PIK3CD|PIK3R1|PRKCA|MAPK1|MAPK3|MAP2K1|RAF1|RARB|RXRA	-19.2258
KEGG Pathway	Glioma	-19.6727	18	6.12245	AKT1|CCND1|CDK4|CDK6|EGFR|MTOR|IGF1R|MDM2|PDGFRA|PDGFRB|PIK3CA|PIK3CD|PIK3R1|PRKCA|MAPK1|MAPK3|MAP2K1|RAF1	-18.926
KEGG Pathway	Chronic myeloid leukemia	-19.5591	18	6.12245	ABL1|AKT1|CCND1|CDK4|CDK6|HDAC1|IKBKB|MDM2|PIK3CA|PIK3CD|PIK3R1|MAPK1|MAPK3|MAP2K1|PTPN11|RAF1|TGFBR1|TGFBR2	-18.8396
KEGG Pathway	Growth hormone synthesis, secretion and action	-15.854	18	6.12245	AKT1|CREBBP|MAPK14|EP300|MTOR|GSK3B|JAK2|PIK3CA|PIK3CD|PIK3R1|PRKCA|MAPK1|MAPK3|MAPK8|MAPK9|MAPK10|MAP2K1|RAF1	-15.2644
KEGG Pathway	Insulin signaling pathway	-14.7401	18	6.12245	AKT1|MTOR|GCK|GSK3B|IKBKB|PDE3B|PIK3CA|PIK3CD|PIK3R1|MAPK1|MAPK3|MAPK8|MAPK9|MAPK10|MAP2K1|PTPN1|RAF1|MKNK1	-14.1878
KEGG Pathway	Autophagy - animal	-14.5152	18	6.12245	AKT1|BCL2|CTSB|CTSD|MTOR|HIF1A|IGF1R|PIK3CA|PIK3CD|PIK3R1|PRKCD|MAPK1|MAPK3|MAPK8|MAPK9|MAPK10|MAP2K1|RAF1	-13.9674
KEGG Pathway	Herpes simplex virus 1 infection	-5.68106	18	6.12245	AKT1|BCL2|CASP3|MTOR|IKBKB|IL6|ITGB3|JAK1|JAK2|PIK3CA|PIK3CD|PIK3R1|PTPN11|SRC|SYK|TNF|TYK2|IRAK4	-5.34338
KEGG Pathway	Pertussis	-19.5591	18	6.12245	RHOA|CASP1|CASP3|CASP7|MAPK14|IL6|CXCL8|ITGB1|ITGB2|NOS2|MAPK1|MAPK3|MAPK8|MAPK9|MAPK10|TNF|NOD1|IRAK4	-18.8396
KEGG Pathway	IL-17 signaling pathway	-17.7705	18	6.12245	CASP3|MAPK14|GSK3B|HSP90AA1|IKBKB|IL6|CXCL8|MMP1|MMP3|MMP9|MMP13|MAPK1|MAPK3|MAPK8|MAPK9|MAPK10|PTGS2|TNF	-17.1235
KEGG Pathway	Insulin resistance	-16.6342	18	6.12245	AKT1|MTOR|GSK3B|IKBKB|IL6|NOS3|PIK3CA|PIK3CD|PIK3R1|PPARA|PRKCD|MAPK8|MAPK9|MAPK10|PTPN1|PTPN11|TNF|NR1H3	-16.0142
KEGG Pathway	Axon guidance	-12.5603	18	6.12245	ABL1|RHOA|CDK5|EPHB4|FYN|GSK3B|ITGB1|MET|PIK3CA|PIK3CD|PIK3R1|PRKCA|MAPK1|MAPK3|PTPN11|RAF1|SMO|SRC	-12.0383
KEGG Pathway	Fc epsilon RI signaling pathway	-18.9406	17	5.78231	AKT1|ALOX5|MAPK14|FYN|PIK3CA|PIK3CD|PIK3R1|PRKCA|MAPK1|MAPK3|MAPK8|MAPK9|MAPK10|MAP2K1|RAF1|SYK|TNF	-18.2467
KEGG Pathway	ErbB signaling pathway	-17.1534	17	5.78231	ABL1|AKT1|EGFR|MTOR|GSK3B|PIK3CA|PIK3CD|PIK3R1|PRKCA|MAPK1|MAPK3|MAPK8|MAPK9|MAPK10|MAP2K1|RAF1|SRC	-16.5174
KEGG Pathway	Choline metabolism in cancer	-16.0467	17	5.78231	AKT1|EGFR|MTOR|HIF1A|PDGFRA|PDGFRB|PIK3CA|PIK3CD|PIK3R1|PRKCA|MAPK1|MAPK3|MAPK8|MAPK9|MAPK10|MAP2K1|RAF1	-15.4522
KEGG Pathway	Toll-like receptor signaling pathway	-15.5916	17	5.78231	AKT1|MAPK14|CTSK|IKBKB|IL6|CXCL8|PIK3CA|PIK3CD|PIK3R1|MAPK1|MAPK3|MAPK8|MAPK9|MAPK10|MAP2K1|TNF|IRAK4	-15.0163
KEGG Pathway	Natural killer cell mediated cytotoxicity	-13.8602	17	5.78231	CASP3|FYN|ICAM1|ITGAL|ITGB2|PIK3CA|PIK3CD|PIK3R1|PRKCA|MAPK1|MAPK3|MAP2K1|PTPN6|PTPN11|RAF1|SYK|TNF	-13.3254
KEGG Pathway	Signaling pathways regulating pluripotency of stem cells	-13.2173	17	5.78231	AKT1|MAPK14|CTNNB1|FGFR1|GSK3B|IGF1R|IL6ST|JAK1|JAK2|JAK3|PIK3CA|PIK3CD|PIK3R1|MAPK1|MAPK3|MAP2K1|RAF1	-12.691
KEGG Pathway	Inflammatory mediator regulation of TRP channels	-16.0467	17	5.78231	ALOX12|MAPK14|HRH1|HTR2A|NTRK1|PIK3CA|PIK3CD|PIK3R1|PRKCA|PRKCD|MAPK8|MAPK9|MAPK10|PTGER2|PTGER4|SRC|TRPV1	-15.4522
KEGG Pathway	Parathyroid hormone synthesis, secretion and action	-14.1384	16	5.44218	RHOA|BCL2|CASR|EGFR|FGFR1|MMP13|PDE4A|PDE4B|PDE4D|PRKCA|MAPK1|MAPK3|MAP2K1|RAF1|RXRA|VDR	-13.5993
KEGG Pathway	Cholinergic synapse	-13.6868	16	5.44218	ACHE|AKT1|BCL2|CACNA1B|CHRM3|FYN|JAK2|KCNQ1|PIK3CA|PIK3CD|PIK3CG|PIK3R1|PRKCA|MAPK1|MAPK3|MAP2K1	-13.1564
KEGG Pathway	Cushing syndrome	-11.5138	16	5.44218	AGTR1|AHR|CCND1|CCNE1|CDK2|CDK4|CDK6|CRHR1|CTNNB1|CYP17A1|EGFR|GSK3B|LDLR|MAPK1|MAPK3|MAP2K1	-11.0121
KEGG Pathway	mTOR signaling pathway	-10.3849	15	5.10204	AKT1|RHOA|MTOR|GSK3B|IGF1R|IKBKB|PIK3CA|PIK3CD|PIK3R1|PRKCA|MAPK1|MAPK3|MAP2K1|RAF1|TNF	-9.90274
KEGG Pathway	Epithelial cell signaling in Helicobacter pylori infection	-15.6803	15	5.10204	CASP3|MAPK14|EGFR|IKBKB|CXCL8|CXCR2|MET|MAPK8|MAPK9|MAPK10|PTPN11|SRC|ADAM17|MAP3K14|NOD1	-15.1002
KEGG Pathway	Apelin signaling pathway	-11.1106	15	5.10204	AGTR1|AKT1|CCND1|MTOR|MYLK|NOS1|NOS2|NOS3|PDE3B|PIK3CG|MAPK1|MAPK3|MAP2K1|RAF1|TGFBR1	-10.6208
KEGG Pathway	Leukocyte transendothelial migration	-12.3859	15	5.10204	RHOA|MAPK14|CTNNB1|ICAM1|ITGA4|ITGAL|ITGB1|ITGB2|MMP2|MMP9|PIK3CA|PIK3CD|PIK3R1|PRKCA|PTPN11	-11.8721
KEGG Pathway	Type II diabetes mellitus	-17.0389	14	4.7619	CACNA1B|MTOR|GCK|IKBKB|PIK3CA|PIK3CD|PIK3R1|PRKCD|MAPK1|MAPK3|MAPK8|MAPK9|MAPK10|TNF	-16.4083
KEGG Pathway	VEGF signaling pathway	-15.3442	14	4.7619	AKT1|MAPK14|KDR|NOS3|PIK3CA|PIK3CD|PIK3R1|PRKCA|MAPK1|MAPK3|MAP2K1|PTGS2|RAF1|SRC	-14.7782
KEGG Pathway	Renal cell carcinoma	-14.3165	14	4.7619	AKT1|CREBBP|EP300|HIF1A|MET|PIK3CA|PIK3CD|PIK3R1|MAPK1|MAPK3|MAP2K1|PTPN11|RAF1|VHL	-13.7731
KEGG Pathway	Necroptosis	-9.222	14	4.7619	PARP1|ALOX15|BCL2|CASP1|GLUL|HSP90AA1|JAK1|JAK2|JAK3|MAPK8|MAPK9|MAPK10|TNF|TYK2	-8.75481
KEGG Pathway	Wnt signaling pathway	-8.94109	14	4.7619	RHOA|CCND1|CREBBP|CSNK2A1|CTNNB1|EP300|GSK3B|MMP7|PPARD|PRKCA|MAPK8|MAPK9|MAPK10|PSEN1	-8.48119
KEGG Pathway	Cytokine-cytokine receptor interaction	-5.85638	14	4.7619	ACVRL1|CCR1|CCR3|CCR5|CSF1R|IL6|IL6ST|CXCL8|CXCR2|TGFBR1|TGFBR2|TNF|CCR9|CCR2	-5.50482
KEGG Pathway	B cell receptor signaling pathway	-11.8776	13	4.42177	AKT1|CD81|GSK3B|IKBKB|PIK3CA|PIK3CD|PIK3R1|MAPK1|MAPK3|MAP2K1|PTPN6|RAF1|SYK	-11.3719
KEGG Pathway	GnRH signaling pathway	-11.1542	13	4.42177	MAPK14|EGFR|MMP2|PRKCA|PRKCD|MAPK1|MAPK3|MAPK8|MAPK9|MAPK10|MAP2K1|RAF1|SRC	-10.6604
KEGG Pathway	Leishmaniasis	-12.2439	13	4.42177	MAPK14|ITGA4|ITGB1|ITGB2|JAK1|JAK2|NOS2|MAPK1|MAPK3|PTGS2|PTPN6|TNF|IRAK4	-11.7343
KEGG Pathway	Bladder cancer	-16.1265	13	4.42177	CCND1|CDK4|EGFR|CXCL8|MDM2|MMP1|MMP2|MMP9|MAPK1|MAPK3|MAP2K1|RAF1|SRC	-15.5219
KEGG Pathway	Oxytocin signaling pathway	-8.38068	13	4.42177	RHOA|CCND1|EGFR|MYLK|NOS3|PIK3CG|PRKCA|MAPK1|MAPK3|MAP2K1|PTGS2|RAF1|SRC	-7.94882
KEGG Pathway	cGMP-PKG signaling pathway	-7.95396	13	4.42177	AGTR1|AKT1|RHOA|EDNRA|MYLK|NOS3|PDE3B|PIK3CG|MAPK1|MAPK3|MAP2K1|RAF1|PDE5A	-7.53545
KEGG Pathway	Endocytosis	-5.89818	13	4.42177	GRK2|RHOA|CCR5|EGFR|HSPA1A|IGF1R|CXCR2|LDLR|MDM2|PDGFRA|SRC|TGFBR1|TGFBR2	-5.5438
KEGG Pathway	Endometrial cancer	-12.4601	12	4.08163	AKT1|CCND1|CTNNB1|EGFR|GSK3B|PIK3CA|PIK3CD|PIK3R1|MAPK1|MAPK3|MAP2K1|RAF1	-11.9422
KEGG Pathway	Fc gamma R-mediated phagocytosis	-9.70382	12	4.08163	AKT1|PIK3CA|PIK3CD|PIK3R1|PRKCA|PRKCD|MAPK1|MAPK3|MAP2K1|PTPRC|RAF1|SYK	-9.23293
KEGG Pathway	p53 signaling pathway	-11.2022	12	4.08163	CCND1|BCL2|CASP3|CCNB1|CCNE1|CDK1|CDK2|CDK4|CDK6|CHEK1|MDM2|MDM4	-10.7045
KEGG Pathway	Gap junction	-10.2105	12	4.08163	CDK1|EGFR|HTR2A|PDGFRA|PDGFRB|PRKCA|MAPK1|MAPK3|MAP2K1|RAF1|SRC|TUBB1	-9.73211
KEGG Pathway	Oocyte meiosis	-8.18297	12	4.08163	AR|CCNB1|CCNE1|CDK1|CDC25C|CDK2|MAPK14|IGF1R|MAPK1|MAPK3|MAP2K1|AURKA	-7.75784
KEGG Pathway	Adipocytokine signaling pathway	-10.1656	11	3.7415	AKT1|MTOR|IKBKB|JAK2|PPARA|MAPK8|MAPK9|MAPK10|PTPN11|RXRA|TNF	-9.69099
KEGG Pathway	Th1 and Th2 cell differentiation	-8.7822	11	3.7415	MAPK14|IKBKB|JAK1|JAK2|JAK3|MAPK1|MAPK3|MAPK8|MAPK9|MAPK10|TYK2	-8.32591
KEGG Pathway	Amyotrophic lateral sclerosis	-3.01839	11	3.7415	BCL2|CASP1|CASP3|MAPK14|MTOR|NOS1|NOS2|TNF|VCP|HDAC6|TUBB1	-2.75578
KEGG Pathway	Vascular smooth muscle contraction	-7.05558	11	3.7415	AGTR1|RHOA|EDNRA|MYLK|PLA2G2A|PRKCA|PRKCD|MAPK1|MAPK3|MAP2K1|RAF1	-6.66573
KEGG Pathway	Huntington disease	-3.64604	11	3.7415	CACNA1B|CASP3|CREBBP|EP300|MTOR|HDAC1|PPARG|MAPK8|MAPK9|MAPK10|TUBB1	-3.35247
KEGG Pathway	Rheumatoid arthritis	-8.73127	11	3.7415	CTSK|FLT1|ICAM1|IL6|CXCL8|ITGAL|ITGB2|MMP1|MMP3|TEK|TNF	-8.27856
KEGG Pathway	AMPK signaling pathway	-7.5525	11	3.7415	AKT1|CCND1|CCNA2|MTOR|HMGCR|IGF1R|PIK3CA|PIK3CD|PIK3R1|PPARG|CCNA1	-7.14376
KEGG Pathway	Viral protein interaction with cytokine and cytokine receptor	-8.39135	11	3.7415	CCR1|CCR3|CCR5|CSF1R|IL6|IL6ST|CXCL8|CXCR2|TNF|CCR9|CCR2	-7.95264
KEGG Pathway	NF-kappa B signaling pathway	-8.20906	11	3.7415	PARP1|BCL2|CSNK2A1|ICAM1|IKBKB|CXCL8|PTGS2|SYK|TNF|MAP3K14|IRAK4	-7.78057
KEGG Pathway	GnRH secretion	-9.20373	10	3.40136	AKT1|ESR2|PIK3CA|PIK3CD|PIK3R1|PRKCA|MAPK1|MAPK3|MAP2K1|RAF1	-8.7402
KEGG Pathway	Melanogenesis	-7.23805	10	3.40136	CREBBP|CTNNB1|EP300|GSK3B|KIT|PRKCA|MAPK1|MAPK3|MAP2K1|RAF1	-6.83885
KEGG Pathway	Adrenergic signaling in cardiomyocytes	-5.63539	10	3.40136	AGTR1|AKT1|BCL2|MAPK14|KCNQ1|PIK3CG|PRKCA|MAPK1|MAPK3|SCN5A	-5.30044
KEGG Pathway	Dopaminergic synapse	-6.14246	10	3.40136	AKT1|CACNA1B|MAPK14|DRD3|GSK3B|MAOA|PRKCA|MAPK8|MAPK9|MAPK10	-5.77657
KEGG Pathway	Retrograde endocannabinoid signaling	-5.68812	10	3.40136	CACNA1B|CNR1|MAPK14|PRKCA|MAPK1|MAPK3|MAPK8|MAPK9|MAPK10|PTGS2	-5.3477
KEGG Pathway	Amoebiasis	-7.19695	10	3.40136	CASP3|IL6|CXCL8|ITGB2|NOS2|PIK3CA|PIK3CD|PIK3R1|PRKCA|TNF	-6.80089
KEGG Pathway	Platinum drug resistance	-8.62423	10	3.40136	AKT1|BCL2|CASP3|MDM2|PIK3CA|PIK3CD|PIK3R1|MAPK1|MAPK3|TOP2A	-8.18207
KEGG Pathway	Spinocerebellar ataxia	-5.82368	10	3.40136	AKT1|MTOR|PIK3CA|PIK3CD|PIK3R1|PRKCA|MAPK8|MAPK9|MAPK10|RORA	-5.47493
KEGG Pathway	Hematopoietic cell lineage	-7.32166	10	3.40136	CSF1R|DNTT|FLT3|IL6|ITGA2|ITGA4|ITGB3|KIT|MME|TNF	-6.91612
